# Supplementary material for: Comparative Analysis of the PYL Gene Family in Three Ipomoea Species and the Expression Profiling of IbPYL Genes during Abiotic Stress Response in Sweetpotato
Source: Genes (Basel). 2023 Jul 19;14(7):1471. doi: 10.3390/genes14071471 (PMC10379866; doi:10.3390/genes14071471)
Supplement: Supplementary file 1 [file genes-14-01471-s001.zip]

Archive with 1 entries (1 files):
- genes-2499347-supplementary.pdf
